# Supplementary material for: Flavonoid Composition and Bioactivities of Nymphaea ‘Blue Bird’: Analysis, Purification, and Evaluation
Source: Life (Basel). 2025 Dec 11;15(12):1895. doi: 10.3390/life15121895 (PMC12734380; doi:10.3390/life15121895)
Supplement: Supplementary file 1 [file life-15-01895-s001.zip › Supplementary Table S1.xlsx]

## Sheet: Sheet1
Supplementary Table 1. Sample numbers of each tissue part of Nymphaea 'Blue Bird'
Species	Tissue	Sample	Grouping
Nymphaea 'Blue Bird'	Petal	Petal-1	Petal
Nymphaea 'Blue Bird'	Petal	Petal-2	Petal
Nymphaea 'Blue Bird'	Petal	Petal-3	Petal
Nymphaea 'Blue Bird'	Stem	Stem-1	Stem
Nymphaea 'Blue Bird'	Stem	Stem-2	Stem
Nymphaea 'Blue Bird'	Stem	Stem-3	Stem
Nymphaea 'Blue Bird'	Leaf	Leaf-1	Leaf
Nymphaea 'Blue Bird'	Leaf	Leaf-2	Leaf
Nymphaea 'Blue Bird'	Leaf	Leaf-3	Leaf
Nymphaea 'Blue Bird'	Stamen	Stamen-1	Stamen
Nymphaea 'Blue Bird'	Stamen	Stamen-2	Stamen
Nymphaea 'Blue Bird'	Stamen	Stamen-3	Stamen
Nymphaea 'Blue Bird'	Stigma	Stigma-1	Stigma
Nymphaea 'Blue Bird'	Stigma	Stigma-2	Stigma
Nymphaea 'Blue Bird'	Stigma	Stigma-3	Stigma
Nymphaea 'Blue Bird'	Root	Root-1	Root
Nymphaea 'Blue Bird'	Root	Root-2	Root
Nymphaea 'Blue Bird'	Root	Root-3	Root
