# Supplementary material for: Flavonoid Composition and Bioactivities of Nymphaea ‘Blue Bird’: Analysis, Purification, and Evaluation
Source: Life (Basel). 2025 Dec 11;15(12):1895. doi: 10.3390/life15121895 (PMC12734380; doi:10.3390/life15121895)
Supplement: Supplementary file 1 [file life-15-01895-s001.zip › Supplementary Table S2.xlsx]

## Sheet: Sheet1
Supplementary Table 2. Box-Behnken experimental design and results
Run	A: Pressure (MPa)	B: Temperature (°C)	C: Time (min)	D: CO2 Flow Rate (L/min)	Yield (%)
1	-1	0	0	-1	1.39
2	0	1	0	1	0.78
3	0	0	0	0	2.66
4	0	-1	0	-1	0.84
5	0	0	0	0	2.52
6	0	-1	1	0	1.18
7	0	0	0	0	2.37
8	-1	-1	0	0	2.25
9	-1	0	0	1	0.71
10	1	0	-1	0	1.88
11	0	0	0	0	2.56
12	0	-1	0	1	0.92
13	-1	0	1	0	2.09
14	0	0	1	1	0.75
15	0	1	0	-1	0.74
16	1	-1	0	0	1.69
17	1	0	0	-1	0.9
18	0	0	1	-1	1.2
19	1	1	0	0	1.09
20	0	-1	-1	0	2.33
21	-1	0	-1	0	2.23
22	-1	1	0	0	1.47
23	1	0	0	1	0.74
24	0	1	-1	0	1.73
25	0	0	-1	1	0.95
26	0	0	-1	-1	1.22
27	0	1	1	0	1.45
28	1	0	1	0	1.62
